# Supplementary material for: Life Table Study of Liriomyza trifolii and Its Contribution to Thermotolerance: Responding to Long-Term Selection Pressure for Abamectin Resistance
Source: Insects. 2024 Jun 20;15(6):462. doi: 10.3390/insects15060462 (PMC11203713; doi:10.3390/insects15060462)
Supplement: Supplementary file 1 [file insects-15-00462-s001.zip]

Archive with 1 entries (1 files):
- insects-3043739-supplementary.pdf
